# Supplementary material for: sCLEC-2 (Soluble C-Type Lectin-like Receptor 2) as a New Diagnostic Marker of Platelet Activation in Colorectal Cancer Patients—A Preliminary Study
Source: Diagnostics (Basel). 2026 Mar 26;16(7):1004. doi: 10.3390/diagnostics16071004 (PMC13074032; doi:10.3390/diagnostics16071004)
Supplement: Supplementary file 1 [file diagnostics-16-01004-s001.zip]

Archive with 1 entries (1 files):
- diagnostics-4190002-supplementary.pdf
